# Supplementary material for: Some Considerations about Winter Colony Losses in Italy According to the Coloss Questionnaire
Source: Insects. 2022 Nov 16;13(11):1059. doi: 10.3390/insects13111059 (PMC9693309; doi:10.3390/insects13111059)
Supplement: Supplementary file 1 [file insects-13-01059-s001.zip]

Archive with 4 entries (3 files):
- insects-1984543-supplementary/
- insects-1984543-supplementary/S1_Questions.pdf
- insects-1984543-supplementary/S2_COLOSS_Questionnaire_2022.pdf
- insects-1984543-supplementary/S3_Distribution of losses due to queen-related problems, natural disaster, and dead or empty colonies..pdf
